# Supplementary material for: Bed Bugs (Hemiptera: Cimicidae) Population Diversity and First Record of Cimex hemipterus in Paris
Source: Insects. 2021 Jun 25;12(7):578. doi: 10.3390/insects12070578 (PMC8305325; doi:10.3390/insects12070578)
Supplement: Supplementary file 1 [file insects-12-00578-s001.zip]

Archive with 2 entries (2 files):
- File SI-1.txt
- File SI-2.txt
