# Supplementary material for: Bed Bugs (Hemiptera: Cimicidae) Population Diversity and First Record of Cimex hemipterus in Paris
Source: Insects. 2021 Jun 25;12(7):578. doi: 10.3390/insects12070578 (PMC8305325; doi:10.3390/insects12070578)
Supplement: Supplementary file 1 [file insects-12-00578-s001.zip › File SI-2.txt]

Table Supplementary Information-2: Estimates of Evolutionary Divergence among human associated bed bug (C. lectularius, C. hemipterus) sequences 
The number of base differences per site from between sequences are shown. The analysis involved 83 nucleotide sequences. Codon positions included were 1st+2nd+3rd+Noncoding. All positions containing gaps and missing data were eliminated. There were a total of 170 positions in the final dataset. 


  Analysis
    Analysis ---------------------------- Distance Estimation
    Scope ------------------------------- Pairs of taxa
  Estimate Variance
    Variance Estimation Method ---------- None
  Substitution Model
    Substitutions Type ------------------ Nucleotide
    Model/Method ------------------------ p-distance
    Substitutions to Include ------------ d: Transitions + Transversions
  Rates and Patterns
    Rates among Sites ------------------- Uniform rates
    Pattern among Lineages -------------- Same (Homogeneous)
  Data Subset to Use
    Gaps/Missing Data Treatment --------- Complete deletion
    Codons Included --------------------- 1st+2nd+3rd+Non-Coding
  No. of Sites : 170
  d : Estimate

[ 1] #AVC-40_C._lectularius_Paris_arrondissement_11
[ 2] #AVC-44_C._lectularius_Pantin
[ 3] #AVC-69_C._lectularius_Bobigny
[ 4] #AVC-82_C._lectularius_Montreuil
[ 5] #AVC-125_C._lectularius_Paris_arrondissement_19
[ 6] #MK141700_C._lectularius_Finland
[ 7] #KJ937985_C._lectularius_Czech
[ 8] #MF161522_C._lectularius_Hungary
[ 9] #MF161527_C._lectularius_Hungary
[10] #AVC-17_C._lectularius_Neuily_sur_Marne
[11] #AVC-18_C._lectularius_Paris_arrondissement_19
[12] #AVC-23_C._lectularius_Bobigny
[13] #AVC-59_C._lectularius_Paris_arrondissement_9
[14] #AVC-27_C._lectularius_Paris_arrondissement_2
[15] #AVC-28_C._lectularius_Asnieres
[16] #AVC-30_C._lectularius_La_Courneuve
[17] #AVC-31_C._lectularius_Paris_arrondissement_14
[18] #AVC-32_C._lectularius_Paris_arrondissement_1
[19] #AVC-33_C._lectularius_Meudon
[20] #AVC-39_C._lectularius_Noget-sur_Marne
[21] #AVC-41_C._lectularius_Pantin
[22] #AVC-43_C._lectularius_Paris_arrondissement_15
[23] #AVC-47_C._lectularius_Paris_arrondissement_20
[24] #AVC-48_C._lectularius_Aubervilliers
[25] #AVC-49_C._lectularius_Stains
[26] #AVC-62_C._lectularius_Meudon
[27] #AVC-66_C._lectularius_Marly-le-Roi
[28] #AVC-67_C._lectularius_Drancy
[29] #AVC-71_C._lectularius_Sarcelles
[30] #AVC-72_C._lectularius_Paris_arrondissement_10
[31] #AVC-76_C._lectularius_Paris_arrondissement_11
[32] #AVC-83_C._lectularius_Aubervilliers
[33] #AVC-85_C._lectularius_Paris_arrondissement_8
[34] #AVC-87_C._lectularius_Aubervilliers
[35] #AVC-90_C._lectularius_Nanterre
[36] #AVC-93_C._lectularius_Aubervilliers
[37] #AVC-97_C._lectularius_Paris_arrondissement_13
[38] #AVC-98_C._lectularius_Paris_arrondissement_20
[39] #AVC-100_C._lectularius_Drancy
[40] #AVC-102_C._lectularius_Paris_arrondissement_17
[41] #AVC-105_C._lectularius_Paris_arrondissement_18
[42] #AVC-108_C._lectularius_Paris_arrondissement_16
[43] #AVC-113_C._lectularius_Chilly_Mazarin
[44] #AVC-118_C._lectularius_Paris_arrondissement_15
[45] #AVC-124_C._lectularius_Creteil
[46] #AVC-130_C._lectularius_Montreuil
[47] #AVC-132_C._lectularius_Paris_arrondissement_12
[48] #GU985525_C._lectularius_Czech
[49] #KR002575_C._lectularius_USA
[50] #JX826481_C._lectularius_Thailand
[51] #MG596836_C._lectularius_UK
[52] #AVC-22_C._hemipterus_Villejuif
[53] #AVC-14_C._hemipterus_Paris_arrondissement_19
[54] #AVC-99_C._hemipterous_Bobigny
[55] #AVC-123_C._hemipterus_Paris_arrondissement_15
[56] #MG770890_C._hemipterus_Iran
[57] #MG587917_C._hemipterus_Bangladesh
[58] #KT851524_C._hemipterus_Malaysia
[59] #MT423991_C._hemipterus_Kenya
[60] #MT423994_C._hemipterus_Senegal
[61] #MN915236_C._hemipterus_China
[62] #JX826469_C._hemipterus_Thailand
[63] #JX826468_C._hemipterus_Thailand
[64] #KT851518_C._hemipterus_Malaysia
[65] #MK883766_C._hemipterus_China

[        1     2     3     4     5     6     7     8     9    10    11    12    13    14    15    16    17    18    19    20    21    22    23    24    25    26    27    28    29    30    31    32    33    34    35    36    37    38    39    40    41    42    43    44    45    46    47    48    49    50    51    52    53    54    55    56    57    58    59    60    61    62    63    64    65 ]
[ 1]
[ 2]  0.000
[ 3]  0.000 0.000
[ 4]  0.000 0.000 0.000
[ 5]  0.000 0.000 0.000 0.000
[ 6]  0.000 0.000 0.000 0.000 0.000
[ 7]  0.000 0.000 0.000 0.000 0.000 0.000
[ 8]  0.000 0.000 0.000 0.000 0.000 0.000 0.000
[ 9]  0.000 0.000 0.000 0.000 0.000 0.000 0.000 0.000
[10]  0.006 0.006 0.006 0.006 0.006 0.006 0.006 0.006 0.006
[11]  0.006 0.006 0.006 0.006 0.006 0.006 0.006 0.006 0.006 0.000
[12]  0.006 0.006 0.006 0.006 0.006 0.006 0.006 0.006 0.006 0.000 0.000
[13]  0.006 0.006 0.006 0.006 0.006 0.006 0.006 0.006 0.006 0.000 0.000 0.000
[14]  0.006 0.006 0.006 0.006 0.006 0.006 0.006 0.006 0.006 0.000 0.000 0.000 0.000
[15]  0.006 0.006 0.006 0.006 0.006 0.006 0.006 0.006 0.006 0.000 0.000 0.000 0.000 0.000
[16]  0.006 0.006 0.006 0.006 0.006 0.006 0.006 0.006 0.006 0.000 0.000 0.000 0.000 0.000 0.000
[17]  0.006 0.006 0.006 0.006 0.006 0.006 0.006 0.006 0.006 0.000 0.000 0.000 0.000 0.000 0.000 0.000
[18]  0.006 0.006 0.006 0.006 0.006 0.006 0.006 0.006 0.006 0.000 0.000 0.000 0.000 0.000 0.000 0.000 0.000
[19]  0.006 0.006 0.006 0.006 0.006 0.006 0.006 0.006 0.006 0.000 0.000 0.000 0.000 0.000 0.000 0.000 0.000 0.000
[20]  0.006 0.006 0.006 0.006 0.006 0.006 0.006 0.006 0.006 0.000 0.000 0.000 0.000 0.000 0.000 0.000 0.000 0.000 0.000
[21]  0.006 0.006 0.006 0.006 0.006 0.006 0.006 0.006 0.006 0.000 0.000 0.000 0.000 0.000 0.000 0.000 0.000 0.000 0.000 0.000
[22]  0.006 0.006 0.006 0.006 0.006 0.006 0.006 0.006 0.006 0.000 0.000 0.000 0.000 0.000 0.000 0.000 0.000 0.000 0.000 0.000 0.000
[23]  0.006 0.006 0.006 0.006 0.006 0.006 0.006 0.006 0.006 0.000 0.000 0.000 0.000 0.000 0.000 0.000 0.000 0.000 0.000 0.000 0.000 0.000
[24]  0.006 0.006 0.006 0.006 0.006 0.006 0.006 0.006 0.006 0.000 0.000 0.000 0.000 0.000 0.000 0.000 0.000 0.000 0.000 0.000 0.000 0.000 0.000
[25]  0.006 0.006 0.006 0.006 0.006 0.006 0.006 0.006 0.006 0.000 0.000 0.000 0.000 0.000 0.000 0.000 0.000 0.000 0.000 0.000 0.000 0.000 0.000 0.000
[26]  0.006 0.006 0.006 0.006 0.006 0.006 0.006 0.006 0.006 0.000 0.000 0.000 0.000 0.000 0.000 0.000 0.000 0.000 0.000 0.000 0.000 0.000 0.000 0.000 0.000
[27]  0.006 0.006 0.006 0.006 0.006 0.006 0.006 0.006 0.006 0.000 0.000 0.000 0.000 0.000 0.000 0.000 0.000 0.000 0.000 0.000 0.000 0.000 0.000 0.000 0.000 0.000
[28]  0.006 0.006 0.006 0.006 0.006 0.006 0.006 0.006 0.006 0.000 0.000 0.000 0.000 0.000 0.000 0.000 0.000 0.000 0.000 0.000 0.000 0.000 0.000 0.000 0.000 0.000 0.000
[29]  0.006 0.006 0.006 0.006 0.006 0.006 0.006 0.006 0.006 0.000 0.000 0.000 0.000 0.000 0.000 0.000 0.000 0.000 0.000 0.000 0.000 0.000 0.000 0.000 0.000 0.000 0.000 0.000
[30]  0.006 0.006 0.006 0.006 0.006 0.006 0.006 0.006 0.006 0.000 0.000 0.000 0.000 0.000 0.000 0.000 0.000 0.000 0.000 0.000 0.000 0.000 0.000 0.000 0.000 0.000 0.000 0.000 0.000
[31]  0.006 0.006 0.006 0.006 0.006 0.006 0.006 0.006 0.006 0.000 0.000 0.000 0.000 0.000 0.000 0.000 0.000 0.000 0.000 0.000 0.000 0.000 0.000 0.000 0.000 0.000 0.000 0.000 0.000 0.000
[32]  0.006 0.006 0.006 0.006 0.006 0.006 0.006 0.006 0.006 0.000 0.000 0.000 0.000 0.000 0.000 0.000 0.000 0.000 0.000 0.000 0.000 0.000 0.000 0.000 0.000 0.000 0.000 0.000 0.000 0.000 0.000
[33]  0.006 0.006 0.006 0.006 0.006 0.006 0.006 0.006 0.006 0.000 0.000 0.000 0.000 0.000 0.000 0.000 0.000 0.000 0.000 0.000 0.000 0.000 0.000 0.000 0.000 0.000 0.000 0.000 0.000 0.000 0.000 0.000
[34]  0.006 0.006 0.006 0.006 0.006 0.006 0.006 0.006 0.006 0.000 0.000 0.000 0.000 0.000 0.000 0.000 0.000 0.000 0.000 0.000 0.000 0.000 0.000 0.000 0.000 0.000 0.000 0.000 0.000 0.000 0.000 0.000 0.000
[35]  0.006 0.006 0.006 0.006 0.006 0.006 0.006 0.006 0.006 0.000 0.000 0.000 0.000 0.000 0.000 0.000 0.000 0.000 0.000 0.000 0.000 0.000 0.000 0.000 0.000 0.000 0.000 0.000 0.000 0.000 0.000 0.000 0.000 0.000
[36]  0.006 0.006 0.006 0.006 0.006 0.006 0.006 0.006 0.006 0.000 0.000 0.000 0.000 0.000 0.000 0.000 0.000 0.000 0.000 0.000 0.000 0.000 0.000 0.000 0.000 0.000 0.000 0.000 0.000 0.000 0.000 0.000 0.000 0.000 0.000
[37]  0.006 0.006 0.006 0.006 0.006 0.006 0.006 0.006 0.006 0.000 0.000 0.000 0.000 0.000 0.000 0.000 0.000 0.000 0.000 0.000 0.000 0.000 0.000 0.000 0.000 0.000 0.000 0.000 0.000 0.000 0.000 0.000 0.000 0.000 0.000 0.000
[38]  0.006 0.006 0.006 0.006 0.006 0.006 0.006 0.006 0.006 0.000 0.000 0.000 0.000 0.000 0.000 0.000 0.000 0.000 0.000 0.000 0.000 0.000 0.000 0.000 0.000 0.000 0.000 0.000 0.000 0.000 0.000 0.000 0.000 0.000 0.000 0.000 0.000
[39]  0.006 0.006 0.006 0.006 0.006 0.006 0.006 0.006 0.006 0.000 0.000 0.000 0.000 0.000 0.000 0.000 0.000 0.000 0.000 0.000 0.000 0.000 0.000 0.000 0.000 0.000 0.000 0.000 0.000 0.000 0.000 0.000 0.000 0.000 0.000 0.000 0.000 0.000
[40]  0.006 0.006 0.006 0.006 0.006 0.006 0.006 0.006 0.006 0.000 0.000 0.000 0.000 0.000 0.000 0.000 0.000 0.000 0.000 0.000 0.000 0.000 0.000 0.000 0.000 0.000 0.000 0.000 0.000 0.000 0.000 0.000 0.000 0.000 0.000 0.000 0.000 0.000 0.000
[41]  0.006 0.006 0.006 0.006 0.006 0.006 0.006 0.006 0.006 0.000 0.000 0.000 0.000 0.000 0.000 0.000 0.000 0.000 0.000 0.000 0.000 0.000 0.000 0.000 0.000 0.000 0.000 0.000 0.000 0.000 0.000 0.000 0.000 0.000 0.000 0.000 0.000 0.000 0.000 0.000
[42]  0.006 0.006 0.006 0.006 0.006 0.006 0.006 0.006 0.006 0.000 0.000 0.000 0.000 0.000 0.000 0.000 0.000 0.000 0.000 0.000 0.000 0.000 0.000 0.000 0.000 0.000 0.000 0.000 0.000 0.000 0.000 0.000 0.000 0.000 0.000 0.000 0.000 0.000 0.000 0.000 0.000
[43]  0.006 0.006 0.006 0.006 0.006 0.006 0.006 0.006 0.006 0.000 0.000 0.000 0.000 0.000 0.000 0.000 0.000 0.000 0.000 0.000 0.000 0.000 0.000 0.000 0.000 0.000 0.000 0.000 0.000 0.000 0.000 0.000 0.000 0.000 0.000 0.000 0.000 0.000 0.000 0.000 0.000 0.000
[44]  0.006 0.006 0.006 0.006 0.006 0.006 0.006 0.006 0.006 0.000 0.000 0.000 0.000 0.000 0.000 0.000 0.000 0.000 0.000 0.000 0.000 0.000 0.000 0.000 0.000 0.000 0.000 0.000 0.000 0.000 0.000 0.000 0.000 0.000 0.000 0.000 0.000 0.000 0.000 0.000 0.000 0.000 0.000
[45]  0.006 0.006 0.006 0.006 0.006 0.006 0.006 0.006 0.006 0.000 0.000 0.000 0.000 0.000 0.000 0.000 0.000 0.000 0.000 0.000 0.000 0.000 0.000 0.000 0.000 0.000 0.000 0.000 0.000 0.000 0.000 0.000 0.000 0.000 0.000 0.000 0.000 0.000 0.000 0.000 0.000 0.000 0.000 0.000
[46]  0.006 0.006 0.006 0.006 0.006 0.006 0.006 0.006 0.006 0.000 0.000 0.000 0.000 0.000 0.000 0.000 0.000 0.000 0.000 0.000 0.000 0.000 0.000 0.000 0.000 0.000 0.000 0.000 0.000 0.000 0.000 0.000 0.000 0.000 0.000 0.000 0.000 0.000 0.000 0.000 0.000 0.000 0.000 0.000 0.000
[47]  0.006 0.006 0.006 0.006 0.006 0.006 0.006 0.006 0.006 0.000 0.000 0.000 0.000 0.000 0.000 0.000 0.000 0.000 0.000 0.000 0.000 0.000 0.000 0.000 0.000 0.000 0.000 0.000 0.000 0.000 0.000 0.000 0.000 0.000 0.000 0.000 0.000 0.000 0.000 0.000 0.000 0.000 0.000 0.000 0.000 0.000
[48]  0.006 0.006 0.006 0.006 0.006 0.006 0.006 0.006 0.006 0.000 0.000 0.000 0.000 0.000 0.000 0.000 0.000 0.000 0.000 0.000 0.000 0.000 0.000 0.000 0.000 0.000 0.000 0.000 0.000 0.000 0.000 0.000 0.000 0.000 0.000 0.000 0.000 0.000 0.000 0.000 0.000 0.000 0.000 0.000 0.000 0.000 0.000
[49]  0.006 0.006 0.006 0.006 0.006 0.006 0.006 0.006 0.006 0.000 0.000 0.000 0.000 0.000 0.000 0.000 0.000 0.000 0.000 0.000 0.000 0.000 0.000 0.000 0.000 0.000 0.000 0.000 0.000 0.000 0.000 0.000 0.000 0.000 0.000 0.000 0.000 0.000 0.000 0.000 0.000 0.000 0.000 0.000 0.000 0.000 0.000 0.000
[50]  0.006 0.006 0.006 0.006 0.006 0.006 0.006 0.006 0.006 0.000 0.000 0.000 0.000 0.000 0.000 0.000 0.000 0.000 0.000 0.000 0.000 0.000 0.000 0.000 0.000 0.000 0.000 0.000 0.000 0.000 0.000 0.000 0.000 0.000 0.000 0.000 0.000 0.000 0.000 0.000 0.000 0.000 0.000 0.000 0.000 0.000 0.000 0.000 0.000
[51]  0.006 0.006 0.006 0.006 0.006 0.006 0.006 0.006 0.006 0.000 0.000 0.000 0.000 0.000 0.000 0.000 0.000 0.000 0.000 0.000 0.000 0.000 0.000 0.000 0.000 0.000 0.000 0.000 0.000 0.000 0.000 0.000 0.000 0.000 0.000 0.000 0.000 0.000 0.000 0.000 0.000 0.000 0.000 0.000 0.000 0.000 0.000 0.000 0.000 0.000
[52]  0.229 0.229 0.229 0.229 0.229 0.229 0.229 0.229 0.229 0.224 0.224 0.224 0.224 0.224 0.224 0.224 0.224 0.224 0.224 0.224 0.224 0.224 0.224 0.224 0.224 0.224 0.224 0.224 0.224 0.224 0.224 0.224 0.224 0.224 0.224 0.224 0.224 0.224 0.224 0.224 0.224 0.224 0.224 0.224 0.224 0.224 0.224 0.224 0.224 0.224 0.224
[53]  0.229 0.229 0.229 0.229 0.229 0.229 0.229 0.229 0.229 0.224 0.224 0.224 0.224 0.224 0.224 0.224 0.224 0.224 0.224 0.224 0.224 0.224 0.224 0.224 0.224 0.224 0.224 0.224 0.224 0.224 0.224 0.224 0.224 0.224 0.224 0.224 0.224 0.224 0.224 0.224 0.224 0.224 0.224 0.224 0.224 0.224 0.224 0.224 0.224 0.224 0.224 0.000
[54]  0.229 0.229 0.229 0.229 0.229 0.229 0.229 0.229 0.229 0.224 0.224 0.224 0.224 0.224 0.224 0.224 0.224 0.224 0.224 0.224 0.224 0.224 0.224 0.224 0.224 0.224 0.224 0.224 0.224 0.224 0.224 0.224 0.224 0.224 0.224 0.224 0.224 0.224 0.224 0.224 0.224 0.224 0.224 0.224 0.224 0.224 0.224 0.224 0.224 0.224 0.224 0.000 0.000
[55]  0.229 0.229 0.229 0.229 0.229 0.229 0.229 0.229 0.229 0.224 0.224 0.224 0.224 0.224 0.224 0.224 0.224 0.224 0.224 0.224 0.224 0.224 0.224 0.224 0.224 0.224 0.224 0.224 0.224 0.224 0.224 0.224 0.224 0.224 0.224 0.224 0.224 0.224 0.224 0.224 0.224 0.224 0.224 0.224 0.224 0.224 0.224 0.224 0.224 0.224 0.224 0.000 0.000 0.000
[56]  0.229 0.229 0.229 0.229 0.229 0.229 0.229 0.229 0.229 0.224 0.224 0.224 0.224 0.224 0.224 0.224 0.224 0.224 0.224 0.224 0.224 0.224 0.224 0.224 0.224 0.224 0.224 0.224 0.224 0.224 0.224 0.224 0.224 0.224 0.224 0.224 0.224 0.224 0.224 0.224 0.224 0.224 0.224 0.224 0.224 0.224 0.224 0.224 0.224 0.224 0.224 0.000 0.000 0.000 0.000
[57]  0.229 0.229 0.229 0.229 0.229 0.229 0.229 0.229 0.229 0.224 0.224 0.224 0.224 0.224 0.224 0.224 0.224 0.224 0.224 0.224 0.224 0.224 0.224 0.224 0.224 0.224 0.224 0.224 0.224 0.224 0.224 0.224 0.224 0.224 0.224 0.224 0.224 0.224 0.224 0.224 0.224 0.224 0.224 0.224 0.224 0.224 0.224 0.224 0.224 0.224 0.224 0.000 0.000 0.000 0.000 0.000
[58]  0.229 0.229 0.229 0.229 0.229 0.229 0.229 0.229 0.229 0.224 0.224 0.224 0.224 0.224 0.224 0.224 0.224 0.224 0.224 0.224 0.224 0.224 0.224 0.224 0.224 0.224 0.224 0.224 0.224 0.224 0.224 0.224 0.224 0.224 0.224 0.224 0.224 0.224 0.224 0.224 0.224 0.224 0.224 0.224 0.224 0.224 0.224 0.224 0.224 0.224 0.224 0.000 0.000 0.000 0.000 0.000 0.000
[59]  0.229 0.229 0.229 0.229 0.229 0.229 0.229 0.229 0.229 0.224 0.224 0.224 0.224 0.224 0.224 0.224 0.224 0.224 0.224 0.224 0.224 0.224 0.224 0.224 0.224 0.224 0.224 0.224 0.224 0.224 0.224 0.224 0.224 0.224 0.224 0.224 0.224 0.224 0.224 0.224 0.224 0.224 0.224 0.224 0.224 0.224 0.224 0.224 0.224 0.224 0.224 0.000 0.000 0.000 0.000 0.000 0.000 0.000
[60]  0.229 0.229 0.229 0.229 0.229 0.229 0.229 0.229 0.229 0.224 0.224 0.224 0.224 0.224 0.224 0.224 0.224 0.224 0.224 0.224 0.224 0.224 0.224 0.224 0.224 0.224 0.224 0.224 0.224 0.224 0.224 0.224 0.224 0.224 0.224 0.224 0.224 0.224 0.224 0.224 0.224 0.224 0.224 0.224 0.224 0.224 0.224 0.224 0.224 0.224 0.224 0.000 0.000 0.000 0.000 0.000 0.000 0.000 0.000
[61]  0.229 0.229 0.229 0.229 0.229 0.229 0.229 0.229 0.229 0.224 0.224 0.224 0.224 0.224 0.224 0.224 0.224 0.224 0.224 0.224 0.224 0.224 0.224 0.224 0.224 0.224 0.224 0.224 0.224 0.224 0.224 0.224 0.224 0.224 0.224 0.224 0.224 0.224 0.224 0.224 0.224 0.224 0.224 0.224 0.224 0.224 0.224 0.224 0.224 0.224 0.224 0.000 0.000 0.000 0.000 0.000 0.000 0.000 0.000 0.000
[62]  0.229 0.229 0.229 0.229 0.229 0.229 0.229 0.229 0.229 0.224 0.224 0.224 0.224 0.224 0.224 0.224 0.224 0.224 0.224 0.224 0.224 0.224 0.224 0.224 0.224 0.224 0.224 0.224 0.224 0.224 0.224 0.224 0.224 0.224 0.224 0.224 0.224 0.224 0.224 0.224 0.224 0.224 0.224 0.224 0.224 0.224 0.224 0.224 0.224 0.224 0.224 0.000 0.000 0.000 0.000 0.000 0.000 0.000 0.000 0.000 0.000
[63]  0.229 0.229 0.229 0.229 0.229 0.229 0.229 0.229 0.229 0.224 0.224 0.224 0.224 0.224 0.224 0.224 0.224 0.224 0.224 0.224 0.224 0.224 0.224 0.224 0.224 0.224 0.224 0.224 0.224 0.224 0.224 0.224 0.224 0.224 0.224 0.224 0.224 0.224 0.224 0.224 0.224 0.224 0.224 0.224 0.224 0.224 0.224 0.224 0.224 0.224 0.224 0.000 0.000 0.000 0.000 0.000 0.000 0.000 0.000 0.000 0.000 0.000
[64]  0.229 0.229 0.229 0.229 0.229 0.229 0.229 0.229 0.229 0.224 0.224 0.224 0.224 0.224 0.224 0.224 0.224 0.224 0.224 0.224 0.224 0.224 0.224 0.224 0.224 0.224 0.224 0.224 0.224 0.224 0.224 0.224 0.224 0.224 0.224 0.224 0.224 0.224 0.224 0.224 0.224 0.224 0.224 0.224 0.224 0.224 0.224 0.224 0.224 0.224 0.224 0.000 0.000 0.000 0.000 0.000 0.000 0.000 0.000 0.000 0.000 0.000 0.000
[65]  0.229 0.229 0.229 0.229 0.229 0.229 0.229 0.229 0.229 0.224 0.224 0.224 0.224 0.224 0.224 0.224 0.224 0.224 0.224 0.224 0.224 0.224 0.224 0.224 0.224 0.224 0.224 0.224 0.224 0.224 0.224 0.224 0.224 0.224 0.224 0.224 0.224 0.224 0.224 0.224 0.224 0.224 0.224 0.224 0.224 0.224 0.224 0.224 0.224 0.224 0.224 0.000 0.000 0.000 0.000 0.000 0.000 0.000 0.000 0.000 0.000 0.000 0.000 0.000
